# Supplementary material for: WO3 Photocatalyst Containing Copper Inactivates SARS-CoV-2 Pango Lineage A and Omicron BA.2 Variant in Visible Light and in Darkness
Source: Pathogens. 2022 Aug 16;11(8):922. doi: 10.3390/pathogens11080922 (PMC9415178; doi:10.3390/pathogens11080922)
Supplement: Supplementary file 1 [file pathogens-11-00922-s001.zip]

Archive with 1 entries (1 files):
- pathogens-1801945-supplementary.pdf
